# Supplementary material for: Pregnancy and Peripartum Multidisciplinary Management in Wolfram Syndrome Type 1: A Case Report
Source: Diagnostics (Basel). 2026 Apr 8;16(8):1117. doi: 10.3390/diagnostics16081117 (PMC13114596; doi:10.3390/diagnostics16081117)
Supplement: Supplementary file 1 [file diagnostics-16-01117-s001.zip]

Archive with 1 entries (1 files):
- diagnostics-4219962-supplementary.pdf
